# Supplementary material for: Real-World Effectiveness of the Varicella Vaccine among Children and Adolescents in Qatar: A Case–Control Study
Source: Vaccines (Basel). 2023 Oct 5;11(10):1567. doi: 10.3390/vaccines11101567 (PMC10611158; doi:10.3390/vaccines11101567)
Supplement: Supplementary file 1 [file vaccines-11-01567-s001.zip]

Archive with 1 entries (1 files):
- vaccines-2539616-supplementary.pdf
